# Supplementary material for: Targeted Metabolomics of Tissue and Plasma Identifies Biomarkers in Mice with NOTCH1-Dependent T-Cell Acute Lymphoblastic Leukemia
Source: Int J Mol Sci. 2024 Jun 13;25(12):6543. doi: 10.3390/ijms25126543 (PMC11204162; doi:10.3390/ijms25126543)
Supplement: Supplementary file 1 [file ijms-25-06543-s001.zip]

Archive with 9 entries (9 files):
- Figure S1REV.tif
- Figure S2REV.tif
- Figure S3REV.tif
- ijms-3022219-supplementary_EP.pdf
- Supplementary Table S1.xlsx
- Supplementary Table S2.xlsx
- Supplementary Table S3.xlsx
- Supplementary Table S4.xlsx
- Supplementary Table S5.xlsx
