# Supplementary material for: Targeted Metabolomics of Tissue and Plasma Identifies Biomarkers in Mice with NOTCH1-Dependent T-Cell Acute Lymphoblastic Leukemia
Source: Int J Mol Sci. 2024 Jun 13;25(12):6543. doi: 10.3390/ijms25126543 (PMC11204162; doi:10.3390/ijms25126543)
Supplement: Supplementary file 1 [file ijms-25-06543-s001.zip › Supplementary Table S1.xlsx]

## Sheet: volcano
	Fold Change (FC)	log2(FC)	p.ajusted	-LOG10(p)
Proline	2.4074	1.2675	0.00027736	3.557
Thr	2.0362	1.0258	0.00027736	3.557
Erythrose 4-phosphate	0.30572	-1.7097	0.0062271	2.2057
Succinic acid	4.0991	2.0353	0.0071379	2.1464
PRPP	0.35722	-1.4851	0.0092436	2.0342
3-Phosphoglyceric acid	3.148	1.6544	0.01682	1.7742
Malic acid	2.1874	1.1292	0.01682	1.7742
Phe	2.0303	1.0217	0.017241	1.7634
Lactic acid	4.9314	2.302	0.026336	1.5795
Lys	2.2092	1.1435	0.031743	1.4983
Ornithine	3.5457	1.8261	0.03487	1.4575
D-Ribulose 5-phosphate	2.7914	1.481	0.03657	1.4369
