# Supplementary material for: Targeted Metabolomics of Tissue and Plasma Identifies Biomarkers in Mice with NOTCH1-Dependent T-Cell Acute Lymphoblastic Leukemia
Source: Int J Mol Sci. 2024 Jun 13;25(12):6543. doi: 10.3390/ijms25126543 (PMC11204162; doi:10.3390/ijms25126543)
Supplement: Supplementary file 1 [file ijms-25-06543-s001.zip › Supplementary Table S2.xlsx]

## Sheet: pathway_results
	Total Cmpd	Hits	Raw p	-LOG10(p)	Holm adjust	FDR	Impact
Glycine, serine and threonine metabolism	34	4	2.82e-06	5.5505	0.00014076	6.21e-05	0.51302
Valine, leucine and isoleucine biosynthesis	8	5	4.83e-06	5.3163	0.00023654	6.21e-05	0
Primary bile acid biosynthesis	46	1	4.97e-06	5.3038	0.00023845	6.21e-05	0.02239
Lipoic acid metabolism	28	3	4.97e-06	5.3038	0.00023845	6.21e-05	0.0017
Porphyrin metabolism	31	2	4.62e-05	4.3353	0.0021255	0.00046206	0
Glyoxylate and dicarboxylate metabolism	32	9	6.55e-05	4.1837	0.002948	0.00048814	0.21165
Pentose phosphate pathway	23	8	7.37e-05	4.1325	0.0032427	0.00048814	0.56822
Valine, leucine and isoleucine degradation	40	5	7.81e-05	4.1073	0.0033584	0.00048814	0.0392
Glutathione metabolism	28	7	0.00012499	3.9031	0.0052497	0.0006944	0.39476
Selenocompound metabolism	20	1	0.0001678	3.7752	0.00688	0.00083902	0
Citrate cycle (TCA cycle)	20	9	0.00049264	3.3075	0.019706	0.0021361	0.38729
Cysteine and methionine metabolism	33	3	0.00051267	3.2902	0.019994	0.0021361	0.22222
D-Amino acid metabolism	15	1	0.00061775	3.2092	0.023475	0.0022063	0
Sphingolipid metabolism	32	1	0.00061775	3.2092	0.023475	0.0022063	0
Propanoate metabolism	22	2	0.0015861	2.7997	0.0571	0.005287	0.00513
Alanine, aspartate and glutamate metabolism	28	9	0.0023917	2.6213	0.083708	0.0074739	0.58494
Tyrosine metabolism	42	2	0.0048604	2.3133	0.16525	0.013964	0.16435
Arginine and proline metabolism	36	4	0.0050478	2.2969	0.16658	0.013964	0.30581
Butanoate metabolism	15	5	0.0053064	2.2752	0.16981	0.013964	0
Lysine degradation	30	3	0.0062365	2.2051	0.19333	0.015591	0
Pyruvate metabolism	23	5	0.0086937	2.0608	0.26081	0.019948	0.18463
Glycolysis / Gluconeogenesis	26	7	0.0087772	2.0566	0.26081	0.019948	0.27508
Histidine metabolism	16	3	0.010126	1.9946	0.28351	0.022012	0.22131
Biotin metabolism	10	1	0.011757	1.9297	0.31743	0.024493	0
Pentose and glucuronate interconversions	19	2	0.018692	1.7283	0.486	0.037385	0.07229
Arginine biosynthesis	14	8	0.022935	1.6395	0.57339	0.041514	0.48223
Phenylalanine, tyrosine and tryptophan biosynthesis	4	2	0.023248	1.6336	0.57339	0.041514	1
Phenylalanine metabolism	10	2	0.023248	1.6336	0.57339	0.041514	0.35714
Inositol phosphate metabolism	30	3	0.025239	1.5979	0.57339	0.043515	0
Pantothenate and CoA biosynthesis	20	4	0.02835	1.5474	0.59535	0.046271	0.16667
Nitrogen metabolism	6	2	0.029433	1.5312	0.59535	0.046271	0
Starch and sucrose metabolism	15	3	0.031056	1.5079	0.59535	0.046271	0.335
Neomycin, kanamycin and gentamicin biosynthesis	2	1	0.031193	1.5059	0.59535	0.046271	0
beta-Alanine metabolism	21	3	0.031464	1.5022	0.59535	0.046271	0.05597
Nicotinate and nicotinamide metabolism	15	1	0.034504	1.4621	0.59535	0.049292	0
Galactose metabolism	27	1	0.055757	1.2537	0.83635	0.07744	0.00995
Amino sugar and nucleotide sugar metabolism	42	2	0.076924	1.1139	1	0.10395	0.18275
Ubiquinone and other terpenoid-quinone biosynthesis	18	1	0.088284	1.0541	1	0.11332	0
Fructose and mannose metabolism	18	3	0.088389	1.0536	1	0.11332	0.2305
Glycerophospholipid metabolism	36	1	0.14833	0.82878	1	0.18088	0.01896
Glycerolipid metabolism	16	1	0.14833	0.82878	1	0.18088	0
Fatty acid degradation	39	2	0.20611	0.6859	1	0.24537	0.30496
Tryptophan metabolism	41	2	0.22344	0.65083	1	0.25982	0.14305
Purine metabolism	71	6	0.24132	0.61741	1	0.27423	0.11752
Taurine and hypotaurine metabolism	8	1	0.29168	0.53509	1	0.31704	0
Thiamine metabolism	7	1	0.29168	0.53509	1	0.31704	0
Fatty acid elongation	39	1	0.33878	0.47008	1	0.34569	0.25661
Fatty acid biosynthesis	47	1	0.33878	0.47008	1	0.34569	0.00213
Terpenoid backbone biosynthesis	18	1	0.33878	0.47008	1	0.34569	0
Pyrimidine metabolism	39	2	0.55932	0.25234	1	0.55932	0
