# Supplementary material for: Targeted Metabolomics of Tissue and Plasma Identifies Biomarkers in Mice with NOTCH1-Dependent T-Cell Acute Lymphoblastic Leukemia
Source: Int J Mol Sci. 2024 Jun 13;25(12):6543. doi: 10.3390/ijms25126543 (PMC11204162; doi:10.3390/ijms25126543)
Supplement: Supplementary file 1 [file ijms-25-06543-s001.zip › Supplementary Table S3.xlsx]

## Sheet: anova_posthoc
	f.value	p.value	-LOG10(p)	FDR	Fisher's LSD (Comparisons)
Sarcosine	159.93	9.28e-08	7.0325	9e-06	Leuk_WT - Normal	Leuk_WT - Preleuk_WT
Gly	117.5	3.56e-07	6.4491	1.57e-05	Leuk_WT - Normal	Leuk_WT - Preleuk_WT
Phe	109.35	4.85e-07	6.314	1.57e-05	Leuk_WT - Normal	Leuk_WT - Preleuk_WT
Homoserine	95.331	8.77e-07	6.0572	2.13e-05	Leuk_WT - Normal	Leuk_WT - Preleuk_WT	Preleuk_WT - Normal
Uridine	56.158	8.25e-06	5.0835	0.00016005	Leuk_WT - Normal	Leuk_WT - Preleuk_WT
Proline	49.303	1.42e-05	4.8492	0.00022879	Leuk_WT - Normal	Leuk_WT - Preleuk_WT	Preleuk_WT - Normal
Glutamic Acid	41.053	2.99e-05	4.5239	0.00039796	Leuk_WT - Normal	Leuk_WT - Preleuk_WT
Asp	40.13	3.28e-05	4.4838	0.00039796	Leuk_WT - Normal	Leuk_WT - Preleuk_WT
Hydroxyproline	33.346	6.89e-05	4.1616	0.00074285	Leuk_WT - Normal	Leuk_WT - Preleuk_WT
Ornithine	31.792	8.32e-05	4.0797	0.00080741	Leuk_WT - Normal	Leuk_WT - Preleuk_WT
Tyramine	30.416	9.91e-05	4.0041	0.00087347	Leuk_WT - Normal	Leuk_WT - Preleuk_WT
Thymine	29.7	0.00010873	3.9637	0.00087889	Leuk_WT - Normal	Leuk_WT - Preleuk_WT
S-Adenosylmethionine	28.692	0.0001244	3.9052	0.00092824	Leuk_WT - Normal	Leuk_WT - Preleuk_WT
Thymidine	26.813	0.0001617	3.7913	0.0011203	Leuk_WT - Normal	Leuk_WT - Preleuk_WT
Asn	25.758	0.00018866	3.7243	0.00122	Leuk_WT - Normal	Leuk_WT - Preleuk_WT
His	22.223	0.00032998	3.4815	0.0020005	Leuk_WT - Normal	Leuk_WT - Preleuk_WT
6-Phosphogluconic acid	21.358	0.00038262	3.4172	0.0021832	Leuk_WT - Normal	Leuk_WT - Preleuk_WT
Met	20.99	0.00040816	3.3892	0.0021995	Leuk_WT - Normal	Leuk_WT - Preleuk_WT	Preleuk_WT - Normal
Adenine	19.966	0.00049085	3.3091	0.0025059	Leuk_WT - Normal	Leuk_WT - Preleuk_WT
CMP	19.416	0.00054368	3.2647	0.0026368	Leuk_WT - Normal	Leuk_WT - Preleuk_WT
N, N-Dimethylglycine	18.576	0.00063864	3.1947	0.0029499	Leuk_WT - Normal	Leuk_WT - Preleuk_WT
Spermidine	17.483	0.00079439	3.1	0.0035025	Leuk_WT - Normal	Leuk_WT - Preleuk_WT
GABA	16.434	0.00098998	3.0044	0.004081	Leuk_WT - Normal	Leuk_WT - Preleuk_WT
2-Oxoglutaric acid	16.342	0.0010097	2.9958	0.004081	Normal - Leuk_WT	Preleuk_WT - Leuk_WT	Normal - Preleuk_WT
Ala	15.367	0.0012528	2.9021	0.0048607	Leuk_WT - Normal	Leuk_WT - Preleuk_WT	Preleuk_WT - Normal
Putrescine	14.866	0.0014054	2.8522	0.0051028	Leuk_WT - Normal	Leuk_WT - Preleuk_WT
Uracil	14.681	0.0014675	2.8334	0.0051028	Leuk_WT - Normal	Leuk_WT - Preleuk_WT
Ser	14.665	0.001473	2.8318	0.0051028	Leuk_WT - Normal	Leuk_WT - Preleuk_WT
Betaine aldehyde	13.712	0.0018531	2.7321	0.0061983	Leuk_WT - Normal	Leuk_WT - Preleuk_WT
UMP	12.315	0.0026534	2.5762	0.0084734	Leuk_WT - Normal	Leuk_WT - Preleuk_WT
Thr	12.239	0.002708	2.5674	0.0084734	Leuk_WT - Normal	Leuk_WT - Preleuk_WT
Glucose 6-phosphate	11.401	0.0034125	2.4669	0.010344	Leuk_WT - Normal	Leuk_WT - Preleuk_WT
Betaine	10.109	0.0049964	2.3013	0.014686	Leuk_WT - Normal	Leuk_WT - Preleuk_WT
dTMP	9.5491	0.0059571	2.225	0.016995	Leuk_WT - Normal	Leuk_WT - Preleuk_WT
CDP	8.9224	0.0073151	2.1358	0.020273	Leuk_WT - Normal	Leuk_WT - Preleuk_WT
CTP	8.7854	0.0076607	2.1157	0.020641	Leuk_WT - Normal	Leuk_WT - Preleuk_WT
2-Oxoisovaleric acid	7.1555	0.013806	1.8599	0.036194	Normal - Leuk_WT	Normal - Preleuk_WT
Citrulline	6.8174	0.015761	1.8024	0.040233	Leuk_WT - Normal
Glycolic acid	6.352	0.01904	1.7203	0.047356	Preleuk_WT - Leuk_WT	Preleuk_WT - Normal
