# Supplementary material for: Targeted Metabolomics of Tissue and Plasma Identifies Biomarkers in Mice with NOTCH1-Dependent T-Cell Acute Lymphoblastic Leukemia
Source: Int J Mol Sci. 2024 Jun 13;25(12):6543. doi: 10.3390/ijms25126543 (PMC11204162; doi:10.3390/ijms25126543)
Supplement: Supplementary file 1 [file ijms-25-06543-s001.zip › Supplementary Table S4.xlsx]

## Sheet: Foglio1
	Fold Change (FC)	log2(FC)	raw.pval	-LOG10(p)
Sarcosine	3.7065	1.8901	7.0604e-07	6.1512
Gly	2.267	1.1808	9.5329e-07	6.0208
Homoserine	2.9634	1.5673	3.6402e-06	5.4389
Proline	2.5528	1.3521	1.9062e-05	4.7198
Asp	3.1196	1.6414	5.5569e-05	4.2552
Glutamic Acid	2.769	1.4694	5.7506e-05	4.2403
Spermidine	6.8868	2.7838	0.00010758	3.9683
6-Phosphogluconic acid	5.2699	2.3978	0.00012068	3.9184
Ornithine	2.3979	1.2618	0.00016639	3.7789
2-Oxoglutaric acid	0.35736	-1.4845	0.00018103	3.7422
Thymine	8.3311	3.0585	0.00030541	3.5151
S-Adenosylmethionine	4.8745	2.2853	0.00035511	3.4496
Tyramine	3.1369	1.6494	0.00035845	3.4456
Thymidine	8.1879	3.0335	0.00040695	3.3905
Malic acid	0.37728	-1.4063	0.00056461	3.2483
CMP	14.669	3.8747	0.0011152	2.9527
Adenine	4.099	2.0353	0.0013374	2.8738
GABA	3.4972	1.8062	0.0015429	2.8117
Uracil	2.2478	1.1685	0.0015686	2.8045
UMP	5.9713	2.578	0.001917	2.7174
Fumaric acid	0.33914	-1.56	0.0019323	2.7139
Putrescine	4.8403	2.2751	0.0021983	2.6579
CTP	5.76	2.5261	0.0022766	2.6427
Betaine aldehyde	2.886	1.5291	0.0032994	2.4816
CDP	5.7596	2.526	0.0049338	2.3068
Glucose 6-phosphate	3.8115	1.9303	0.0055139	2.2585
dTMP	22.278	4.4775	0.0083567	2.078
Spermine	4.9578	2.3097	0.016933	1.7713
Glyoxylic acid	2.1022	1.0719	0.02944	1.5311
GDP	2.5087	1.3269	0.033838	1.4706
UDP	2.7275	1.4476	0.036959	1.4323
