# Supplementary material for: Targeted Metabolomics of Tissue and Plasma Identifies Biomarkers in Mice with NOTCH1-Dependent T-Cell Acute Lymphoblastic Leukemia
Source: Int J Mol Sci. 2024 Jun 13;25(12):6543. doi: 10.3390/ijms25126543 (PMC11204162; doi:10.3390/ijms25126543)
Supplement: Supplementary file 1 [file ijms-25-06543-s001.zip › Supplementary Table S5.xlsx]

## Sheet: pathway_results
	Total Cmpd	Hits	Raw p	-LOG10(p)	Holm adjust	FDR	Impact
Glyoxylate and dicarboxylate metabolism	32	10	1.99e-07	6.7011	9.75e-06	5.54e-06	0.47884
beta-Alanine metabolism	21	7	2.36e-07	6.6264	1.13e-05	5.54e-06	0.51119
Porphyrin metabolism	31	2	3.39e-07	6.4699	1.59e-05	5.54e-06	0
Glutathione metabolism	28	9	5.53e-07	6.257	2.55e-05	6.78e-06	0.40914
Primary bile acid biosynthesis	46	1	9.53e-07	6.0208	4.29e-05	9.34e-06	0.02239
Lipoic acid metabolism	28	3	1.32e-06	5.8796	5.81e-05	1.08e-05	0.0017
Glycine, serine and threonine metabolism	34	12	7.89e-06	5.1031	0.00033913	5.52e-05	0.74309
Arginine and proline metabolism	36	13	9.33e-06	5.03	0.00039199	5.72e-05	0.65232
Histidine metabolism	16	4	1.07e-05	4.9714	0.00043788	5.81e-05	0.31147
Phenylalanine, tyrosine and tryptophan biosynthesis	4	2	2.45e-05	4.6106	0.00098047	0.00010919	1
Phenylalanine metabolism	10	2	2.45e-05	4.6106	0.00098047	0.00010919	0.35714
Nicotinate and nicotinamide metabolism	15	1	5.56e-05	4.2552	0.0021116	0.00022691	0
D-Amino acid metabolism	15	1	0.00024865	3.6044	0.0092	0.00087027	0
Sphingolipid metabolism	32	1	0.00024865	3.6044	0.0092	0.00087027	0
Alanine, aspartate and glutamate metabolism	28	11	0.0004398	3.3567	0.015393	0.0014367	0.67148
Selenocompound metabolism	20	1	0.00090016	3.0457	0.030605	0.0027567	0
Mannose type O-glycan biosynthesis	17	1	0.0022766	2.6427	0.075129	0.0065621	0
Cysteine and methionine metabolism	33	5	0.003999	2.398	0.12797	0.010886	0.27493
Ubiquinone and other terpenoid-quinone biosynthesis	18	1	0.0044474	2.3519	0.13787	0.01147	0
Starch and sucrose metabolism	15	3	0.0054781	2.2614	0.16434	0.012866	0.335
Neomycin, kanamycin and gentamicin biosynthesis	2	1	0.0055139	2.2585	0.16434	0.012866	0
Arginine biosynthesis	14	8	0.006138	2.212	0.17187	0.013671	0.48223
Valine, leucine and isoleucine biosynthesis	8	5	0.0065879	2.1813	0.17787	0.014035	0
Butanoate metabolism	15	5	0.0073166	2.1357	0.19023	0.014938	0.03175
Inositol phosphate metabolism	30	3	0.010231	1.9901	0.25577	0.020052	0
Lysine degradation	30	1	0.025673	1.5905	0.61614	0.046591	0
Biotin metabolism	10	1	0.025673	1.5905	0.61614	0.046591	0
Nitrogen metabolism	6	2	0.035183	1.4537	0.77404	0.061571	0
Propanoate metabolism	22	3	0.038724	1.412	0.8132	0.06543	0
Pantothenate and CoA biosynthesis	20	6	0.04157	1.3812	0.83141	0.067898	0.04762
Valine, leucine and isoleucine degradation	40	4	0.075379	1.1227	1	0.11915	0.01084
Tyrosine metabolism	42	4	0.089518	1.0481	1	0.13707	0.18898
Pyrimidine metabolism	39	14	0.10431	0.98169	1	0.15488	0.48536
Glycerolipid metabolism	16	2	0.12165	0.91489	1	0.17532	0.04361
Amino sugar and nucleotide sugar metabolism	42	2	0.15065	0.82204	1	0.20617	0.18275
Purine metabolism	71	14	0.15147	0.81967	1	0.20617	0.3588
Citrate cycle (TCA cycle)	20	9	0.15832	0.80046	1	0.20812	0.39695
Glycerophospholipid metabolism	36	3	0.1614	0.79211	1	0.20812	0.12571
Fatty acid degradation	39	1	0.24008	0.61964	1	0.30164	0
Galactose metabolism	27	1	0.28234	0.54922	1	0.34016	0.00995
Fructose and mannose metabolism	18	4	0.28462	0.54573	1	0.34016	0.26432
Pyruvate metabolism	23	5	0.31484	0.50191	1	0.35417	0.21967
Glycolysis / Gluconeogenesis	26	8	0.31514	0.5015	1	0.35417	0.416
Folate biosynthesis	27	1	0.31803	0.49753	1	0.35417	0.08974
Pentose phosphate pathway	23	8	0.45005	0.34674	1	0.48241	0.76652
Pentose and glucuronate interconversions	19	2	0.45287	0.34403	1	0.48241	0.07229
Tryptophan metabolism	41	2	0.57387	0.24119	1	0.59829	0.14507
Taurine and hypotaurine metabolism	8	1	0.99627	0.0016246	1	0.99627	0
Thiamine metabolism	7	1	0.99627	0.0016246	1	0.99627	0
